# Supplementary material for: Facilitators and barriers to social distancing for young people during the COVID-19 pandemic
Source: BMC Public Health. 2022 May 4;22:891. doi: 10.1186/s12889-022-13325-3 (PMC9067891; doi:10.1186/s12889-022-13325-3)
Supplement: Supplementary file 1 — Additional file 1. [file 12889_2022_13325_MOESM1_ESM.xlsx]

## Sheet: Sheet1
Participant ID	What things help you to stick to the COVID-19 guidelines on distancing?	What things make it difficult to stick to the COVID-19 guidelines on distancing?	What would make it easier to keep distance when you see your friends or family outside your household?	How do you feel about wearing a facemask? (e.g. what things might encourage or discourage you to wear a facemask?)	Is there anything else you would like to tell us about your experiences of distancing?
1	If it’s a legal requirement	The fact that it’s pointless	Nothing	Again, pointless
2	Markings	Just forgetting oneself	N/A	It’s no problem
3	Remembering that I am keeping myself and others safe.	Not being able to hug loved ones.	Not sure	I don’t mind.
4	Being aware of the laws and guidelines, ensuring there is strict laws being put in place	Alcohol	Police	I don’t mind	It doesn’t work in the works place
5	Open spaces	Wanting to be with friends and be close again	Nothing	They are uncomfortable but for the greater good
6	Floor and distance markers	Confined spaces	Having somewhere to be where it is encouraged
7	Nothing masks are better option	Cultural stigma	Acceptance as normal	Is almost stigmatised to wear a face mask
8	fear of my family members contracting virus	alcohol, small spaces like shops	larger spaces	i dont mind it keeps others safer	no
9	Clear outlines and rules	Vague statements about distancing because people can interpret it in different ways	Spaces providing tables and seats at a distance so it’s not awkward to move them to be distances	I don’t mind wearing it but the fear of someone attacking me for wearing one or people looking at you strangely makes me less confident when I wear it
10	Doing outside activities/sitting outside at a restaurant or pub	Drinking, having to go inside		I do it in shops and on transport, I would do it other places too if other people were
11	Masks and markers	Other as actions		Necessary to keep others safe	Other people are not always considerate of guidelines which can be stressful
12		the feeling that this is all so weird and shouldn’t be happening in the world	If I knew I would get into trouble if I didnt	I don’t mind - I was in Spain and wore it so am l used to it now
13	Knowing guidelines are there to protect others	Other people not adhering to distancing	Greater compliance by friends/family	Will wear one to protect my self and others	Difficult in some shop
14	Floor markings	Other people not complying in shops		I do not like it but no it's necessary. Difficult to wear when it is hot out
15	Having friends that are strict as well. If majority of people don’t, it makes you feel self conscious	When the majority of people don’t and you feel like the odd one out of the up-tight person		Happy to wear it - it should be mandatory
16	2 metre markers, plastic dividers	confined spaces	if everyone participated in social distancing	encouraged	it is difficult
17	Knowing that I could harm a family member if I catch COVID.	Friends not doing the same	More outdoor activities	Safer when in enclosed spaces
18	Stickers on floor in shops	Being close to your friends	Nothing	I feel ok. I find it weird and puts me more on edge, i wear it for my job and dont mind but when it comes to shops it different, more scary.
19	Peers	Out of normal	Unsure	I don’t mind wearing one
20	signs and reminders	other people not following the guidelines	not sure	i don't mind it	at this stage my whole householed has had covid and recovered so we are not following the guidelines very strictly which i know is bad
21	Signs	Strangers in shops not adhering to guidelines	Unsure	Im happy to wear a mask	n/a
22		The inconsistency of guidelines and poor implementation		People wearing masks incorrectly cancels out their benefit and in many cases can exacerbate risk
23	signs on the ground; not getting coronavirus.	other people not respecting the rules	n/a	I enjoy wearing a facemask	n/a
24	When my friends all agree to do it	When my friends make it clear that they don’t really care about the guidelines and missing out on things because I want to stick to the guidelines	If more activities were available that promote keeping distance	I am fully for wearing a face mask in public. It is not an inconvenience.
25	There's nothing to do so I dont see my friends as often as usual.	Its easy to forget once you get together.		Feels fine
26	Seeing others doing it	Seeing your friends and family after so long and not being able to hug	N/A	If i have to i will	A lot of people do not especially teens
27	Being told to	Firends not wanting to	Rules being clear and enfoirced	ok	no
28	I work with vulnerable individuals by caring for them	When friends are drunk.	Outdoor sitting with covering for when it rains	Is necessary and all should wear even indoors	It is dependent on people
29	The fact that by distancing ourselves we can Lower the deaths caused by COVID-19	Being out and about, doing the grocery shop when there’s so many people around you	If everyone adhered to the guidelines	I think it’s necessary but not always the most comfortable
30	Thinking about mu grandparents	Hugging grandparents	Staying at home	Hard to breath in but wear one with filter	I don't feel it'll work in schools
31	Markers on floors in shops	Busy shops with thin aisles	If we were back in a serious lock down	I have no problem wearing a face mask I have worn one in work since may	I live in omagh where there has only been a few confirmed cases and one or two deaths, and that was months and months ago. I feel like distancing doesn’t even enter my mind now when I’m with my friends because it’s like the virus isn’t really here anymore
32	Knowing the risks of not doing it, and knowing people who have got the virus.	Feeling lonely, other people not following the guidelines	If there were seats set a certain distance apart	I'm fine with it, I prefer to wear one when I'm shopping
33	family	transport	nothing	ok
34	a better understanding	others	other atctveit	it encourages you to touch your face	its all been poorly executed
35	nothing	every rule contradicts another doesn’t make sense	nothing	don’t like, even the thought gives me anxiety
36	Enforcement and clear signage	Other members of the public	More distance friendly spaces	Doesn’t bother me
37	Always sanitise and wash hands	Being with girlfriend		Happy about wearing a mask	No
38				Deaf community concerns
39	Thinking of my grandparents who I would not want to get covid 19	Loneliness, isolation, mental health	I don’t know	I’m fine with wearing one, I currently wear on in work in a shop
40	Strangers & the unknown, confined spaces with strangers, I still to social distancing and wear masks	I miss friends and family, I get lonely.	If there were spaces where we could do that	I wear face masks in shops, on public transport, on streets when it is busy. I won't wear them in the office, in my house, or when socially distanced from others
41	wanting to protect older family members.	feeling like the only one trying.	if they also cared about social distancing	i am willing to wear a facemask to protect the vulnerable	i do not know of any household except my own that has been sticking to social distancing rules
42	NA	Conflicting guidelines, lack of clarity, guidelines not followed by others	No	I don’t enjoy it but will do it if necessary, if it is not compulsory I won’t wear one	NA
43	not being able to go out to clubs	working in retail	nothing	i would prefer to wear a visor while working in retail, and a face mask when only having to wear for a short period of time	it is almost impossible to do while working in retail
44	Face covering in Public places where you cannot social distance	Unable to social distance or being around people who aren’t following guidelines and wearing masks	A large outdoor area to meet at	I feel fine with it. It helps stop the spread so its the right thing to do.	People who don’t follow the guidelines are what I worry about
45	Markings encouraging distancing, for example floor markings	Busy shops/trains etc.	More enforcement	Happy to do it when necessary
46	Guidelines and monitoring in shops and indoor spaces	Other people in shops who come too close or don’t want to distance, when you bump into people you know and they stand too close to have a conversation	More guidance and encouragement to social distance in houses/settings other than shops etc	I’d feel better wearing a face mask if the majority of people were wearing them
47	In shops, markings on floor in queues, signs reminding customers to distance, etc.	Being with friends and family who may not believe it is necessary to distance, being in an enclosed space for a lengthy period of time.		Happy to wear a mask, seeing majority of public also wearing masks encourages me to wear one.
49	Not going outside	Hearing each other, wanting to feel close	Not seeing them	Uncomfortable, people can’t hear me speak, too warm	Some people distance and others don’t
50	nothing	being told that the governments putting down false death numbers because they cant be bothered investigating deaths		i don't mind wearing one
51	When everyone does it, being sober	Not being sober	Shaming due to not distancing	I don’t mind it, it feels safer	No
52	Consistent guidance from the government on the news and social media	Inconsistent guidance from the government on the news and social media	If the messages were clear so I don’t have to say it to people who want to come up and hug me	I am happy to wear a mask	No
53				Fine as If everyone wears one everybody is protected
54	Using my own judgment	Other people	Everyone being clear on one another’s ideas on it	Feel it should be a personal thing and decision to make	No
55	Others coughing or sneezing around me.	Enclosed spaces e.g. inside shops.	If we both enforced it.	Absolutely grand, I do not mind.	No.
56	Protecting an extremely vulnerable member of the family	Others not listening to the advice	Nothing	They should be worn by all that can wear them to protect everyone
57	Knowing that i could make another family member sick	I firget myself around certain people	Allocated seating	I dont mind them when worn for a short period of time	nope
58	When others in power do it	When people in power don’t stick to guidelines or members of the public	If bars mandated it	Don’t mind wearing one encourage people to	It’s pretty poor in Northern Ireland
59	My baby and knowing we need to keep safe	Feeling like we’re missing out	I don’t know	I would wear one to keep everybody safe
60	Clear guidelines and information	Layouts of some restaurants and bars		I am happy to wear a mask
61	Markings/signs	Not being able to be close with people	Marked out areas	I feel safer and am happy to wear one to make others feel safe
62	Markings on shop floors, one-way systems, etc.			Face masks are important but most people don’t know how to wear them correctly, so they may end up doing more harm than good.
63	Family	Friends	Nothing	It makes my skin really bad and I feel claustrophobic but still have to wear one for my job and travel so I manage	No
64	Knowing I’m less likely to make myself/others sick	Meeting friends	More space	I’m happy to wear a mask	No
65	Floor markings, one way systems	People do not listen to markings or one way systems	Not sire	If it is enforced by government I will wear one however I have received verbal abuse from customers while wearing one during work	It works if everyone does it, if not people get too close to others
66	Support from others and people acting as good role models	Other people!	That’s a tough question because it’s up to the individuals themselves.	I don’t know what the scientific reasons are for wearing them, however I think it is important in protecting others who are vulnerable. I have been wearing a mask since March and people thought I was crazy.
67	Knowing it will help flatten the curve	Not seeing friends/family for a long time	Face masks	Don’t mind it as I know it prevents the spread of the virus	No
68	Nothing	Wanting to spend time with friends and family without constantly worrying over every movement	Nothing it’s always going to be hard	I have no problem wearing one and do so in most indoor spaces and at work
69	Making plans at a distance	I’m a very social person	If we had activities to do	It’s weird but adjustable	No
70	Posters	Crowded areass	Stronger rules	I am fine with having to
71	marks on floors in shops	being in a busy shop or in a busy aisle in a supermarket		i don’t mind wearing a facemask if needs be
72	Markings in shops, queuing systems and limitations in public places	When others aren’t following the rules in public places particularly supermarkets	Meeting at an open space like a park	I feel more comfortable in a mask although it can sometimes feel claustrophobic after long periods of time
73	Government message. Daily statistics for infections.	Urgency of activity - rush into shop for something quickly etc	as long as there was something to do - have a drink etc distanced	Happy enough - personal hygiene perspective is encouraging.
74	when places are set out to help distance eg stickers on the floor etc	not being able to car share and having long distances to go, friends living far away or not having seen my friends for a long time, shops there is no social distancing, work	people calling you out for it, more reminders, bigger distances at work and at restaurants	encouraged if it was the law and everyone else was doing it/ enforced in shops and if there was actually proven research that it reduces transmission	it’s impossible to do properly at all times of your life. it’s also played a toll on me mentally when i feel like i should be distancing but can’t yet there’s nothing i can do about it
75	Having mandatory rules regarding face coverings.	Ambiguity regarding face coverings + certain shops and restaurants who do not have good enough distancing measures in place.	Not sure.	I'm a nurse so wear one all day everyday in work already. I have no issues with wearing them in public.	No
76	The lines drawn out for queues outside of shops	Wanting to hug my friend/family members	More places/activities that are laid out to be socially distanced	I love wearing face masks! I actually started making and selling them during lockdown	It’s usually the older middle aged people who do not social distance. Most of the young people I know take it seriously
77	remembering that it's for the sake of vulnerable people,	I want to be close to people I care about, to hug them, it's hard if other people don't as it feels pointless especially when transmission is very low	/	I don't mind as it's to protect other people	/
78	Others also sticking to the guidelines	Others not sticking to the guidelines	Meeting outside, in a public setting	I am okay with wearing one, though I may struggle to breathe a little it's for the greater good	People do not distance appropriately in shops, which makes it hard to work at a distance - otherwise it works well
79	caring about other people	crowded shops		feels weird wearing it because not many other people do
80	Reminders about masks and distancing	Relying on other people sticking to the guidelines and visiting family	If the weather was nicer/ more places to go and sit outside	I wear a face mask already	No
81	New information	Missing people eg. Boyfriend	It wouldn't I am a very affectionate person	I like facemasks because it means I can be close with friends and family	I miss my boyfriend and grandparents so I don't distance from them but a do were a mask
82	Signs and markings on the floor	Not enough physical space	Seeing the benefits of distancing	It is uncomfortable to wear and can sometimes feel like you are suffocating, annoying for glasses wearers as they steam up.	N/A
83	Making things more accessible for young people	Most of my friends don’t drive so they have to get into my car		I fee restricted as I’m asthmatic
84	Outdoor activities	Wanting physical contact	Mutual understanding	I am fully on board with wearing facemasks	-
85	I don’t stick to it with my friends but I do stick to it when around strangers ect	N/A	N/A	It feels normal now	N/a
86	Nothing	Normal life makes it hard as it is impossible in some cases	Nothing	Face masks don’t bother me if I have to wear one I’ll wear one no complaints	Dosent make sense that I have to social distance from my friends yet I can go to get eyebrows done or hair done and the ppl are essentially all up in your face. No social distancing there so why would I with my friends and family
87	Nothing	It’s easier not to	I wouldn’t even if it was a law	They’re uncomfortable but I understand why they’re needed. If everyone was wearing one I would too	Having to distance myself from everyone made me, and loads of my friends, suicidal. I think we need touch more than we think
88	Masks and markings showing meter distance	Other people	Not living in a flat as there is not enough space and no garden	Happy to wear a mask when required	The lockdown has been a very difficult however eye opening experiences I just wish that all precautions were taken to ensure it won’t happen again.
89	Floor markings and others co-operating	Others disregarding advice	Larger public spaces	I think everyone should wear facemasks as the science is encouraging.	No
90	When everyone else is distancing	Meeting friends, it’s nearly impossible to social distance when you’re with a group of friends	Nothing	I don’t mind but if I’m not required, I won’t wear one	Feels like the world has changed
91	Telling people that I'm distancing and following signage in shops	Other people not following signs or placement stickers on ground. Crowded places or tighter spaces	Good weather so we can go outside more	Good, it makes me feel safer and that I'm protecting others. Easy to do and makes a difference	Some people come very close and it feels rude to tell them to step back
92	Feeling as though I am helping stop the spread	Not being able to be close to friends and family	Not much	It makes me feel anxious due to claustrophobia	No
93	Word of mouth. Fed up listening to the news, following every headline	Loneliness, unnatural, fed up at this point and struggle to hear	Not having to wear a mask, can’t hear when wearing a mask	Really uncomfortable, struggle to breath when working. Not enforced while working but feel I have a social responsible/will be judged for not regardless of impact on my health	The same people who complain about social distancing, are often the people who come really close to you to complain. Customers wearing face coverings in shops seem to come v close to colleagues . As though they feel social distancing isn’t necessary if they are wearing a mask regardless of whether a member of staff is wearing one
94	Marks on the floor in shops	People who wear PPE and think they don’t need to social distance because of it	it’s always going to be hard I think but I feel fine okay to social distance when visiting for the welfare of my family	I feel fine about it, it makes me feel like I’m helping out in order to stop the spread of the virus especially for those who may be in contact with an at risk person	I work in retail and most people really don’t social distance especially with staff they just stand as close as possible and have to be asked repeatedly to stand back or respect social distancing
95	fear of punishment	loneliness	a big stick	my feelings are irrelevent, the mask reduces chance of spreading so i do it	no
96	seeing other people doing the same	strangers e.g. in shops not keeping their distance from me	meeting up outside rather than inside	I don't mind wearing one but would prefer if everyone else did too
97	My parents' guidance, meeting outdoors	When hardly anyone else in my age group is distancing	if it was more normalised	I think we should learn from Scotland, they made masks mandatory ages ago and the compliance rate is very high. It's easier to wear one if everyone else is.	It annoys me to no end when I see social media pictures of my friends having house parties with no distancing. I feel left out, but I cannot join because I am at high risk.
98	Knowing the importance of doing it, not wanting the pandemic to last longer than it has to	It’s unnatural behaviour, I want to be with my friends, I see others not distancing (whether because they’re not sticking to the guidelines in the UK/Ireland or because they live in other countries where it’s not necessary with close friends and family), I feel lonely and isolated and miss physical contact
99	Watching the news and realising that their are still confirmed cases	Being in a relationship and not being able to see them. This was when things were at its peak but since restrictions have eased its changed	Not sure	They aren’t very glamorous and sometimes can make it hard to breathe for people with already existing breathing problems but if it’s a government rule to wear a mask then just do what your told	No
100		The opening of bars shops and leisure activities that you do with friends not social distanced		They are important and everyone should wear them
101	Protection of family	General public 18-30 years olds not taking social distancing measures	Meeting outside	Completely okay to wear a facemask to protect lives	I remove myself from situations that people are not socially distancing
102	Others around me doing it	No one bothering to do it	Reminders to do so	No feelings towards wearing a facemask
103	Nothing will ever make me stick to a made up plandemic	I don't do any guidelines or distancing on a scam	Nothing i wont bow down to satan	Lol never will i wear one lmao	Nothing to tell because i didn't fall for all the brainwashing from the BBC and the MSM
104	Mask, going out at quiet times, making my feelings on it clear to my friends	Friends don’t take it seriously, members of the public not caring and coming too close	Better weather! Stricter repercussions for non-compliance, activities available that can be done at a distance	I don’t mind at all. If it gives any amount of protection to me or other people, I’ll wear one.	Most of my friends don’t do it anymore which angers me and makes me feel uncomfortableabiut meeting them
105	When in public places, the lines and grids on the ground.	Having friends who say they don’t have it so there’s no need to distance from eachother.	If transport wasn’t so small.	I’m more than okay with wearing a face mask, it doesn’t bother me.	Even if I distance, there are a lot of people outside the age bracket of this survey who refuse to.
106	Fear of family getting it & guidelines at places	Small spaces, other people not socially distancing	Just staying apart	It’s safe I’m fine with it if it protects me or others	It’s extremely tough to always remember to stay the distance because it’s human nature to be close
107		Political doublespeak		If people wish to wear a facemask then fair enough, if shopowners want customers to wear facemasks then that's ok too. However, I don't agree with the government mandating behaviours because that is what they are doing and I feel that it's a slippery slope. When will the masks stop being mandatory? We have no idea, maybe never. Government intervention in everyday behaviour is not a good thing and…
108	Advise	Other people not following guidance	Everyone having the same views and opinions	I am happy to wear a face mask to protect others not just myself. I wear my mask to protect my granny and granda as I would like to be able to see them more often without opposing a risk to them	I feel it has been forgotten about..
109	limited numbers in shops	removal of one way systems and limits on numbers in public places		i’d rather everyone did. would make me feel safer about
110	Good implementation of social distancing in shops and restaurants	Other people in public places around me ie large numbers	Better weather	I think its a good idea and should be compulsory to give people more reassurance in circumstances where social distancing cant be kept.	Sometimes it feels no different to normality- ie sitting at the beach or in a back garden with friends.
111	Stickers on the ground and staff helping people distance while in shops	Friends who don’t distance or statistics saying there’s no new cases	Agreed distancing and more open outside events to stay distanced rather than being crammed inside	I’ve had 2 and one was fine but the other was really hard to breathe in, I will wear a mask when in public because I know there are vulnerable people who need me to	Over half of people don’t socially distance in shops so when I leave the house I feel suffocated and paranoid and it’s affected my mental health
112	Signs, reminders	Enclosed spaces, shops that have now removed one way procedures (Tesco)	Seated at larger tables when eating out	Uncomfortable, however have been working full time with a face mask on for 3 months	I have friends with weakened immune systems who do not mind sitting next to me and not distancing, this means I rarely distance from them by their own choice. But I do feel nervous incase I was to unknowingly spread the virus and cause someone to catch it
113	Stickers on ground	When others aren’t distancing		I don’t mind wearing one at all. It can be difficult for those with a communication issue so I understand not everyone can wear them	It can be confusing between 1m or 2m rule in different places
114	Knowing the consequences	When I see others completely ignoring distancing and socialising and moving between households	Knowing the risk if I don’t comply	We all have to do it, to get through it. There should be no problems In wearing masks
115	Protecting my granny.	Lack of knowledge of others	If I owned a bigger house	Sweaty face discourages me	Restaurants aren’t adhering to the guidelines
116	Thinking about my Mum who is high risk	When I have drank alcohol	Honestly, nothing. It is often about people distancing from me, rather than me distancing from them. I have friends who are doctors and they don't distance from me.	I don't like that it becomes sweaty underneath the mask and ruins your make-up but I wear one anyway in shops as I know they are important.	It seems like everyone has forgotten about it.
117	Only leaving the house when necessary	Friends inviting me for an outing		Wearing masks is a good idea
118	Public spaces to socialise	Pubs and restaurants not providing distancing at tables - have only met up with two friends since March, once for a walk and once to chat at a distance in a garden, and I left when the others went inside. Also, Instagram: everyone is posting pictures of themselves all over their friends at parties etc. and it’s so prevalent it sometimes makes me wonder if I’ve just imagined the whole pandemic? Wh…	Distances seating at pubs and restaurants, more open outdoor spaces	Feel fine about it, but still anxious if someone sits too close to me on a bus etc. because obviously masks aren’t 100% effective, and often worn wrong by others. Also, there should be more public info that face masks with filters might be protecting yourself but are still harming others by releasing air when you speak.	I have chosen to follow shielding rules due to shielding family members from March until the end of July. Once shielding ended, I haven’t felt able to see many people because I’m far too anxious about getting ill or more importantly making a family member ill. I’m worried I’ve become a bit agoraphobic and may have lost my friends and I haven’t seen them in months and am too scared to, because the…
119	Compulsory mask wearing on buses. When my friends want t distance.	When others don’t want to distance. Getting a lift from friends	If other people want to	I am happy to wear one.	It can be easy if you really want to do it but it affected my mental health a lot.
120	Being in my workplace and areas where there are strict social distancing guidelines and wearing a face mask where necessary	Visiting family or friends	Not sure?	I don’t mind wearing one as I want to protect myself and others	In some places there is a high lack of social distancing which can be very uncomfortable
121	Having a high risk family member	Other people in shops etc coming too close. Out of my own control	If everyone was happy to follow the guidelines	I think it’s a great idea and a small sacrifice to make to potentially save lives. I think it’s very reassuring to see	N/a
122	Signs	Friends	Remembering	They're important	No
123	Markers on the ground in shops etc.	If you wanted to sit down to chat there are often not enough seats so you can socially distance appropriately. So more space between seats would help me to. Sometimes there's just not enough space to socially distance in shops. .	I don't think there's anything that would.	I don't agree with face masks entirely - if you're not wearing them properly I don't think you should wear them at all. Reusable facemasks are not hygienic however I do not have the finances to wear a disposable face mask that needs to be replaced every four hours. Plus people don't wash their hands when they put a mask on.	No.
124	Seeing others distancing make me distance	When I'm with my friends I accidentally break the distance		I like wearing a face mask it is a bit hard to breath and makes my face warm though	No
125	Markers for queues	Small spaces in cafes	Markers	Fine
126	Reminders in shops	The feelings of isolation and being able to see your friends for the first time in months	Appropriate seating already set up to let us keep distance	I wear glasses so the heat/fog from wearing one is discouraging but I’d wear it out to shops regardless	A lot of my friends and myself have been pushed back into home environments we went to uni to leave behind. A lot of people I know are suffering and not from the virus.
127	Knowing I am protecting myself and others from getting sick.	Not seeing family and friends.	Larger areas to sit with shelter to easily distance.	Strange but it will become normal over time. It would encourage me if everyone worse a mask.
128	Thinking of my grandparents, social media, FaceTime	Miss my friends, poor mental health, working from home hard to detach from work		I dislike it. I find it incredibly hard to breath wearing a face mask and also I feel it’s dirty breathing the same air / claustrophobic
129	One way systems, distance markers	Other people not distancing	A time frame	Not worried it’s the new normal, if friends wear them then they are more likely to	No
130	Clear signs, staff enforcing it in shops	Idiots, people who can’t follow arrows, unclear systems in certain places, cramped or small places. I work in a restaurant and it is physically impossible for me to distance from customers and colleagues	If everyone had the same goal in mind. Lots of people don’t believe in the virus or in the prevention measures	I like wearing a face mask as I believe they help. People also keep their distance more when you’re wearing one. However, people give dirty looks and laugh/mock at those wearing masks which may discourage some people. Masks are also uncomfortable when worn for a long period of time	Nobody is doing it properly. Boomers will be the death of us all
131	Lines in shops	Barely anyone adheres to it while out so everyone has stopped caring.		Feel it should have been introduced alot earlier. I have only wore one in hospital settings.	as time is going on people are starting to care less and less. I feel the government should be more strict. It is also hard when some of the government who impose these rules do not stick to them, setting an unclear example to the public.
132	I have elderly grandparents that rely on my family delivering groceries so I social distance primarily with their health in mind.	Other people including staff in shops ignoring social distancing guidelines, eg. Tesco.	Meeting outside in larger spaces. Eg. Sitting outside at a coffee shop.	I have no issue wearing a Face mask and I do when going into shops. It is warm and uncomfortable but I’d rather wear a mask that end up putting my family or my own health at risk.	People in Northern Ireland are being increasingly complacent with many acting as if things are back to “normal” now that things have been slightly relaxed. This makes me feel like I’m part of a minority adhering to the guidelines and makes me more reluctant to go out into public. For example I would not feel comfortable visiting a restaurant or bar.
133	Mask, sanitiser, initiative	People not following guidelines or using initiative	Nothing	Fine	N/A
134	Distancing markers on floors in shops etc however I believe they are largely ignored	Others that do not act in a responsible manner and abide by social distancing. Also the number of people I see with face masks on but only covering their mouth and not their nose, what is the point?	Stricter enforcement of social distancing to act as a deterrent	Completely fine. I wear one in the gym and have no issues with having to wear one.	Between individuals not abiding by such social distancing regulations it makes it extremely difficult to protect yourself. There have been occasions which I felt it would have been safer to leave an enclosed area where social distancing is not physically possible.
135	knowing i am following the rules	friends not following social distancing rules		if i was the only person wearing one i’d feel conscious but apart from that i have no concerns about wearing one
136	Family	Friends	I don’t know	Doesn’t bother me
137	Posters	Seeing others not social distance	Good weather	It’s the new norm	Working in a shop it’s hard to social distance so I don’t see the point of wearing face masks now as problem was worse at the start of lockdown than it is now
138	The 2m stickers on floors in shops	Businesses allowing too many people in at one time	Not sure	Face masks have shown to reduce covid-19 transmission and that would encourage me to wear a mask	N/A
139	If others are also following restrictions and guidelines	Going places where it’s hard to distance from the people you are with,eg restaurants	More clear or strict guidelines, if it is necessary. If everyone is forced to do it, then it would be easier.	I think if they are mandatory, then it is fine but when only some people wear them, it is difficult to know what to do
140	The fear of my loved ones getting sick	The lack of social distancing markers and people around me in shops etc not adhering to the advice	Yes	I am completely okay with it, I hope it becomes law soon so that I feel protected as I know masks don’t protect me, they protect people from me	It’s been really frustrating; I try my best in every instance but SO MANY PEOPLE just don’t bother distancing or with masks; it’s really scary
141	Not going out or seeing anyone helps	Seeing loved ones like nieces and not getting to hold them	Nothing	I feel that if they help then people should wear them. And if people don't then they should be heavily fined	I think everyone, especially young people have had their mental health majorly impacted
142	Not going out as much, going to shops at quieter times	Other people not social distancing, small spaces	Social spaces that make social distancing easier	I feel fine to wear a mask. Happy to wear a mask for short periods of time but not for long periods.
143		Other people not sticking to the guidelines		Its not as easy to breath. It gets in the way. It prevents getting COVID-19
144	Nothing really.	Working as a key worker with friends, then meeting up with them outside work - it is nigh on impossible to socially distance in work and masks are only just coming in, why would we bother distancing if we go for food after work whenever we have just been closer than distancing in work?	Nothing really.	Only wear it in work because the boss makes me. Asymptomatic transmissions are rare so wearing a mask doesn't really do much if no symptoms are present on yourself.	Working in retail, customers have no concept of it and consistently breach our distance to reach past us etc. They then complain about us not wearing masks previously, while they still don't wear masks. Aside from this, I work with individuals who I go out for food socially with etc, and don't see the point of distancing from them as I already work with them in close proximity. A bubble concept w…
145	Thinking about other people's family members that would be at risk to sever symptoms	When others don't social distance	Others keeping distance	Positive about wearing a facemask. Saves lives	Being single during this period is difficult
146	Stickers on floor in shops and queues	Living on my own for months then seeing friends. Ignorant people invading my space at work	Not sure	I don't mind wearing one. More guidance on how to get a suitable reusable one would encourage me more	A lot of people don't seem to care. When strangers get to close it gives me anxiety
147	Reading guidelines	Other people	If they actually remember to	I wholeheartedly agree, the science is there	N/A
148	Having friends and family that respect the guidelines	Friends and family who don’t care about the guidelines	More emphasis/enforcement in public spaces	Perfectly happy to wear a facemask - I know that I wear it to protect others, not myself but I don’t know if this is well known especially among older people	Many people think things are being drawn out/exaggerated at the minute (August) and that things should go back to normal
149	The fact that everyone else is doing it	They’re very contradictory	Nothing	I wear it to stop myself spreading the virus. I am perfectly happy to wear one when out and about.	No
150	I find it easier to distance in places like shops when there is tape on the ground to remind me	My friends make jokes and make fun of me for asking them to social distance because they don’t believe in it	If everyone respected eachother	Wearing a facemask makes me feel safer and happier to speak to older members or more vulnerable members of my family	I have been called names for asking my friends to distance
151				Happily wear a mask anywhere
152	Clear guidelines	Seeing other people clearly not following guidelines	Clearer guidelines and mutual understanding	I'm happy to wear a facemask to prevent spread of covid as it's an easy but important measure	Supermarkets have got rid of one way systems now which makes shopping a lot more difficult to do keeping distance
153	aids like floor markings for queues	Lack of enforcement in small spaces eg coffee shops	outdoor eateries as there’s not confined space	I always wear one in shops but It can be difficult in warmer shops.
154	2m distance stickers on floors	Missing friends. Shops and bars opening again	More data based info and explanations on how at risk our country is	I am very happy to wear a mask. I feel safer and feel like I'm helping others. However they are uncomfortable with my glasses and can make them fog up. Meaning i have to have my hands near my face more often	I am frustrated with older adults who think they know better than the gov. They get in your way when you're in public and dont shield properly
155	Stickers on the ground, spaced out tables when eating, reminders on social media/billboards etc	Others not adhering to the guidelines. Fake news on social media and the older generation’s willingness to spread this misinformation	Not sure. More ability to do outdoor activities with picnic areas etc	100% happy to wear one. I wish everyone had the same attitude. Whether or not you agree that they work or not, if everyone wore one it would make being out and about more comfortable for people who are more anxious.	I am not being ageist in any way, but the trend I am seeing when I am out is that older people are not sticking to the guidelines. I had to ask a lady to step back, she was standing so close to me that the man letting people into the shop thought we were together. I think some people are doing it to rebel, as I never had people standing that close to me before. I try my best to avoid standing clo…
156	Properly thought out rules.	They sound good on paper dont work in real life.	How close where you people before all this! I for one never went around walking close to people, hugging etc. Whats the point if everyone doesnt comply. If only common sense was common!	Hate it, you breath out carbon dioxide for a reason no point trapping it in a mask. Some people wear them, some wear them under there noses people have them on/off
157	The reason behind why I’m doing it - I have high risk people in my house and catching the virus is not an option as it could be fatal. We have no choice but stick to the guidelines. It would be selfish not to.	Seeing others out at bars/clubs/pubs and not distancing. Social media is the worst - I try to stay away from it as much as possible.	I don’t know. Seeing others is extremely worrying at the moment.	I think face masks are essential and that everyone should wear them. They do not phase me.	I am fortunate to be surrounded by people who understand my situation and they respect my views on distancing and subsequently they follow suit around me.
158	Floor markings & one way systems in shops	Other people not following floor markings & one way systems in shops	More public understanding of the severity of coronavirus. Most people are bored of it now and seem to act like it doesn’t exist anymore.	I feel fine wearing a face mask. I feel that exempt people should have to show proof and there should be tougher penalties as far too many people are just saying they’re exempt.	No
159	Rules in shops, tape on floors etc. that give me guides on where I should be standing.	When I see other friends not distancing and having a good time.	If there was more emphasis on it in shops and restaurants.	I am happy to wear a face mask and I feel much more comfortable wearing one.	It is sometimes difficult but I am happy to do it, even though it is sometimes annoying.
160	Specific markers	Going for food together. Not everyone has a car so we need to share lifts.		I don’t mind it. I don’t really notice it when I’m wearing it I just forget to carry it with me all the time.
161	Protecting family	Small spaces in shops, corridors, work , friends houses etc... it isn’t always possible to effectively socially distance in certain places. Some people are also not very considerate of your own space	Yes	I am in favour of wearing a face mask however it is easy to forget to bring one out with you , however I always wear one while working
162				I am completely fine wearing a face mask. Seeing others wear them is encouraging, I feel like I get weird looks if I’m only one of a few wearing one in public
163	Having friends who respect the guidelines	People not respecting your wishes, people pressuring you into situations where you feel you might get sick	More understanding of how serious a virus it is	I would always wear one when there’s more than 3 people!!! It feels like people are judging you and staring tho	Has stopped me doing lots of activities simply bc people will NOT respect it
164	Other members of the public obeying social distancing e.g. in shops or outdoors exercising	Wanting to be close to friends and family	Unsure	Happy to wear one when needed	I find that when I try and distance myself from others in public (people I don’t know) that they often don’t obey social distancing at all and it makes me uncomfortable being too close to people I do not know
165	stickers in shops	boredom	nothing	hate it, i they are too uncomfortable	no
166	Meeting outside. Sunny weather	seeing other people not distancing. Getting to places. Ie getting in the car with someone else	Good weather. Social distance meet up places.	I will wear it if it is mandatory. Doesnt bother me. Its a but warm but.I can deal with i	The more other people don't do it. The more you wouldn't do it
167	People wearing face coverings - more guidelines in shops and queues (people were good in the beginning - no one is abiding now!) more spacious places for groups to meet	Small spaces, bad weather meaning outdoors is not an option, strangers not social distancing anf creating crowds - eg. Supermarkets, shopping centres etc.	Face masks, more spaces to accommodate numbers, more public transport options - I know many aren't comfortable using it at the minute so cannot meet up	I encourage it! The guidelines have been poor around the UK regarding the his rule and I think it would keep the majority of people more relaxed! Especially requiring it in small spaces. Public transport is a good step - shopping centres should be next!	It sounds bizarre, but we have a sense of politeness in society. We do not want to be rude or upset people by asking them to distance, so would rather not abide by the guidelines to stand in good favour. I know so many people that 'forget' or 'don't care' to socially distance - it makes it feel awkward and uncomfortable
168	I think initial 6 weeks I was strict on it with fear of catching. I think implementing laws such as face masks on public transport helps and now the strong guidance on masks in shops, the coverage on hand washing has helped too.	I have been working from home since mid March. This has taken a toll on my mental health and has left me feeling rather lonely (esp after working in an office environment with lots of friends). Therefore when I meet it with people I like to be closer to them and get a sense of normality back even if that is sitting at a table together having coffee.	Other people enforcing it. I always distance when other people want to. To be honest, other than that it would probably take a second wave to convince me to distance from everyone again as I’ve no exposure to vulnerable people or see people who need to shield regularly.	Not an issue with it at all. Frankly think it’s a good idea especially with winter approaching and common flus and colds will be around.	Only people I still distance with are 2 relatives who are shielding. All friends otherwise it feels like it is back to normal. I still wash my hands every times I come into the house and try not get too close with people in the shops
169	Family	Friends	nothing	working environment encourages use to wear face masks when going in passed customers. Am overall help with wearing a facemask	Most people don't keep distancing.
170	Lines in shops, stickers on ground, screens	Other people not obeying the lines and blocking paths	I don’t think anything could be implemented to make it easier, just need to get used to doing it	I would be more eager for places to require masks, I think it’s unfair to workers who have to wear a mask all day to have to serve customers not wearing one, and I definitely wear one less due to them not being required - in shops - not just generally outside or on a walk
171	Work	Meeting up with friends	Not having to worry if anyone had covid or not	The uncomfortable feeling of wearing one	Even with guidlines i find old people are the worst at keeping to the guidlines and more people walk past you closely than before covid
172	Being reminded in public places, and I am aware of the risk being too close to someone	When everyone else on social media and in public wasn’t social distancing, so what is the point in my family/friend group doing it? Also, once you break it once there’s no point going back to it	If everyone was under the same pressure and belief that we had to be distanced	I want to wear one, and I wish they would hurry up and make it compulsory. Wearing a mask only reduces the chances to spreading it, it doesn’t increase it, so why isn’t everyone wearing them yet?	When first allowed out I made the effort to be socially distanced. However once seeing that nobody else was doing it then there was no point
173	Markings to keep space, barriers in shops	Large groups gathering/moving around outside		Generally wear one, greater availability would help keep reusable masks clean	At any stage of lockdown, it was relatively common to see people disregard measures such as distancing, one-way systems, or hand sanitizer. At work, we had an experience with a customer who outright refused any measures, as she believed it was "all nonsense".
174	Knowing that others could become ill	Other people (in shops) not social distancing. People coughing everywhere in public spaces with no mouth covering or hand over mouth	Not sure	Comfortable wearing a mask in small public spaces, yes	Since the lift of lockdown, many members of the public do not even try to social distance or cover their mouth, which is very infuriating
175	The dots on the floor to help know the distance	The older generations don’t seem to understand it so make it harder to stay away from them as they get in my personal space	Sitting down at a table distanced apart	I don’t mind wearing a mask, I just don’t like how we were told not to at the start. I also don’t like how people look down at those not wearing masks and judge them.	Again I have found older people are harder to distance from, I also have a problem with families where parents don’t tell their kids they need to distance. I’ve had a few kids get in my way when out shopping/walking. I also think it’s harder to distance with people coming down into my town for the day and taking up the footpaths, I like to run but find it difficult and dangerous as I have to run …
176	Wearing a mask/gloves act as a reminder	Being able to hear people properly, family members who think it’s “okay” to not keep distance	Physical dividers like screens where appropriate	I have no issues wearing a mask as I know it’s keeping others safe however there is a risk to the environment with the use of disposable masks	No
177	Other people also distancing! Announcements. Posters	People not distancing and being rude when I ask them to step back	Clearer guidelines. There are too many contradictions about!	Glasses steam up and fairy liquid doesn’t last as long as I would hope. Otherwise it’s a necessary and easy task	In my experience younger people do it better. 30-60 year olds are more complacent/don’t care
178	Knowing I'm doing right by others and my family	Other people not following the rules, especially in shops and in cities	If everybody understood the consequences and didn't complain about it	I dislike it, it gets warm and sweaty, it can cause acne. But it makes me feel safer	A lot of people are NOT doing it! Men mostly!
179	Other people sticking to them	When others get complacent and dont listen to guideline	Adaptation of measures to ensure distancing	Im fine with it if it protects others	I wish people would wear more facemasks to nake others feel comfortable wearing thrm
180		Long duration of lockdown	If everyone else is doing it	Difficult to breath after 20 mins
181	floor markings, queues, shields in shops, the ability to order/, communicate online	Other people who do not follow distancing and stand too close to you particularly in shops, streets are crowded now that the shops are reopening, children do not follow distancing and often parents do not make them		I wear a facemask where it is complusory or encouraged, but overall i do not have a problem wearing one
182	Meeting outside, or in spaces/restaurants with good safety precautions and spacing	Places are too crowded, some people don't wear masks as much as others, people struggle to hear you through the mask. When grandparents need help, it is hard to physically distance from them.	More outdoor spaces to meet in, making it easier to book in so you are assured there won't be too many people. Clearer government guidelines on numbers or activities. Being updated on the science front more frequently.	People can't work out what i'm saying-especially my grandad, who is quite deaf. If others wore them more I would feel more comfortable wearing them. Mandatory rules for certain spaces and clarity surrounding that.
183	Knowing that I’m actively trying to stop the spread of the virus.	Wanting to see your family	There’s nothing that can make it easier. It’s just simple common sense and decency.	I wear them, but I don’t like them. I’m more discouraged to wear them when I see everyone around me not wearing them because it makes what I do feel useless.	Most are not adhering to social distancing. Even though I wear a mask and try to ensure distance between myself and others when I’m out, people just don’t care. It makes you think why bother when it won’t matter if someone else gives it to you because they refuse to adhere to the same guidelines.
184	Others doing so - especially when in supermarkets and such when it can be hard at times.	People with no tolerance to those following or not following - it's all a time of learning for us all.	If everyone agreed to follow the same guidelines	Wearing glasses makes it hard to wear a mask as they steam up - when I am on the bus I take them off but now in shops I'm finding it very anxiety-inducing due to my poor eyesight without glasses	I wish there was more understanding around it and compromise and patience
185	Group behaviour. It's easier when most others do it	It's difficult when others don't do it or when any alcohol is consumed	If the weather was consistently good	I'm happy to wear a facemask and wish more people would. I think there has to be a responsibility for people to try to normalise the wearing of masks	Working in a gym made it difficult
186	signage in shops, buses, trains	other people such as in shops and public transport	More seating outdoors in parks etc	I like wearing a facemask as I feel like it sends out a message and makes people more cautious	I don't feel like bars / pubs are doing the best they can in terms of distancing and that a lot are not following the guidelines. I think there needs to be checks done to ensure businesses are complying
187	Encouragement from others	Unclear information from the government, feelings of coercion	More outdoor spaces to see friends and family	I can’t wear a face mask - I am autistic, so I am exempt.	It has made me feel quite isolated and has had a negative impact on my mental health
188	Wanting to keep loved ones safe	Other people eg in the grocery stores not following social distancing	One way systems in shops and punishments for those not following guidelines	I don't have a problem wearing a facemask in public but I have noticed that it makes it more difficult to hear those talking to you.	People will not follow guidelines off their own initiative, there needs to be stricter penalties for those who break the rules in order for them to be taken seriously
189	The knowledge of how serious this illness is enough	Transport being a risk	If everyone kept to guidelines, especially wearing masks, wearing hand sanitizer and keeping a distance	It’s problem at all, I’m physically able to and it is beneficial to everyone’s health	It’s annoying when people don’t respect it, if you want to take a risk you’re also putting others at risk
190	In shops, if there is directions on the floors so that aisles are one way	Going places with friends as it is not practical to go in more than one car		The idea of everyone wearing masks makes me feel a lot more comfortable going to public areas, such as shops, especially where social distancing is difficult to do
191	Lines for shop ques	Having a normal conversation	Know roughly how far to keep apart (arm length? Steps?)	If i have to wear it I'll wear it	I I don't enjoy it but I'll do it to keep on the guidelines
192	An easing of the guidelines	Apathy	Unsure	feel it is excessive and non-conclusive	It feels morbid
193	Remembering why I’m doing it and how I’m helping others	Other people breaking distance to talk to you or inviting your personal space	Reminding people	If it has to be done, it has to be done - we all must do our bit to help	Non applicable
194	Don't know	Seeing the people I love	Don't know	I don't think these face masks should be allowed under any circumstances there is people that have breathing problems and so on which is fair enough but what if their is people who aren't diagnosed with any type of breathing issues it's not helpful for them , when I wear a face mask I'm never able to breath I've to always pull it away from my face to catch a breath these are not suitable	Their is loads and most people would be able to relate to me that in shopping centres or anywhere in general people get right up behind you
195	Good weather	Bigger groups of friends	Outdoor activities	I am happy to wear a face mask. But I feel uncomfortable wearing one when people I’m around are not wearing one
196	The transport rules	Mostly work. I work in a pub and there is no social distancing in place which does worry me	If social distancing was stricter and the government were clearer	It is very uncomfortable but to help people i’d Wear it	No one my age is interested. Things seem to be normal and it does scare me.
197	Reminders on signs	Meeting family outside my household who disagree with social distancing		I'd love to have more information about what type of mask we should actually be getting and when to wear. There are guidelines but so many masks types and not enough information for me to understand and so i feel overwhelmed and its preventing me from getting a mask out of fear of getting the wrong one and it being pointless or making me sick. But with more information and guidance i would happil…	Feel uncomfortable distancing from family and so i dont
198	Sticker markers in shops and wearing face masks	When people simply disregard the rules and get close to you. Alcohol also makes it difficult to stick to social distancing due to the loss of awareness.	Being able to accurately judge 2m, wearing face masks, agreeing that there's still a threat from the virus	Facemasks are grand. They're neccisery to allow closer contact with friends, family, and strangers.	It can be very easy to forget, especially in work. Constant reminders and the correct attitude (ie, not getting annoyed at restrictive measures) are fundamental to keeping the virus from spreading.
199	Reminders like stickers in shops or lines	It’s just culture that you hug people when you see them so sometimes you get caught up you forget.	If they where really conscious of distancing too	I don’t mind if it helps but I’m not really sure if it does or not because the advice from the government is all over the place; I don’t really understand what they are trying to do, should we wear them should we not?	It’s easy to do in shops and areas that have reminders but if friends aren’t then you don’t want to be the odd one out. Also some people in public just don’t seem to care about it and make a fuss if you are concerned
200	Posters and things to remind me	Natural instincts and habits	Nothing that I can think of	I’ll do it if people want me to but I wouldn’t wear one of my own accord	I understand why social distancing exists etc but I feel that those of us who are young, fit and healthy should be allowed to go out and live our lives, those living with or who are vulnerable should be kept under stricter shielding conditions, to me it doesn’t make sense that people my age are being hung out to dry financially with unemployment skyrocketing in my demographic, even though most of…
201	Improvised and organised spaces, clear markings.	Small spaces, large crowds. Missing family and friends.	Large open spaces.	It is a good safety precaution but can be very flustering.
202	Clear signs, shop staff enforcing guidelines, other people smell	Too many people in shops, too many people in general, not knowing what way to go in a shop	Clearer guidelines on group numbers and distances etc	I don't mind wearing one but it can make my glasses steam up. There is no regulations on sizing and proper fit so it might not work properly	I try, but other people make it hard
203	Fear of giving to a friend/ family member who may suffer badly, reminders like signs and spray painted feet on the ground to lay out distancing.	When other people dont pay attention to their distance, wanting to reassure or be close with family or friends	Something that reminds you to keep your distance, engaging in a social distanced activity (sports, game etc)	I feel i do my part wearing a face mask and i am encouraged to continue doing it in respect for my safety and for others safety. Initially it can be frustrating, too warm, a little claustrophobic.	I feel that i cater to it really well but its really frustrating when my friends/ family forget and dont do it or arent as aware as I am about it when at the shops/ cafe/ around other people.
204	The knowledge that I am doing my bit to keep myself, my family and my community safe.	Wanting to be able to give my friends and family a hug. Not being able to give people lifts in my car.	If someone else could travel in my car, even if that meant travelling in the back and everyone wearing masks. Several of my friends can’t drive and this makes meeting up quite difficult.	I am more than happy to wear a facemask, it is difficult to wear one in the warm weather but I know that wearing one keeps other people safe	I had coronavirus so I think that makes me even more likely to stick to social distancing rules, and to encourage my friends and family to do the same.
205	Signage	desire to see friends and family	meeting in public areas	would prefer not to but i understand it may be necessary	some other other may not listen to guidance so you end up bumljng into them anyway
206	risk of getting sick, risk of spreading my germs, less busy areas, staying home	busy streets and shops, other people getting in my space like standing too close to my in the queue, getting places with multiple cars, seeing friends intimately	living closet together and not having to stay the night, more strict rules and fines for breaking social distance rules	i think they are necessary as people are not adhering to social distancing. i like that people are not breathing and coughing on me or in my space. makes me feel safer but it gets hot/unsanitary/ scared to touch it but it’s hard not to and it’s difficult to see with glasses steaming up
207	Only seeing the same group of friends	working in a shop I see first hand how customers do not distance the same way to staff as they do to other customers so why should I distance to my friends if people do not treat us workers with a respectful distance during the time.	masks	I would be encouraged to wear one all the time if it meant distancing wasn't as strict. Although annoying with glasses.
208	My parents, signs, reading to articles	Trying to do things to make life seem a little more normal	Nothing I can think of	I’m perfectly happy to wear one if it will benefit everyone in the long run and try to get life back to normal	Not being able to spend time with family and my boyfriend at the same time
209	The risk to myself and my loved ones being in my head as I'm out and about	When seeing family and friends you can't give them a hug like normal. Also when out in shops you try to social distance but some people just jump behind you and reach over the top of you to get to shelves	Not sure	Facemasks make it more difficult to breath because the ventilated ones cost too much. They're also a little intimidating as you can only see people's eyes	No
210		The gradual allowance of people in buildings. I do understand it fully however.	N/A	I dislike it, however if I am required to wear one, I do so with no problems.	N/A
211	Fear of my family getting covid 19	Not being able to be close to friends	Not needing to be 2 meters apart	I will wear one if compulsory
212	Having activities at home e.g. Books and video games	Crowded shops and people not wearing masks.	Spending time with each other outside rather than indoors.	I feel OK about wearing a reusable mask. I don't like the plastic disposable masks. I'd rather reusable ones were the only ones being sold and worn.	I've spent more time with my immediate family and I feel grateful to have them.
213	Knowing it’s the right thing to do	External factors such as other people coming too close in crowded areas such as shopping aisles.	Provision of tables and seating arrangements already at a distance, this allows people to meet while being compliant.	It’s the right thing to do, and becomes more effective as more people adhere to it	Too many people do not take it seriously, and feel that they know what is best rather than listening to expert scientific guidance, or those that would not seek to comply to measures because it is the government asking them to, such as with facemasks. Very frustrating to hear
214	Knowing that close family members are shielding.	When seeing friends who are not as strict with distancing guidelines	Meeting outdoors In a big space	If it limits the spread then I am happy to wear one but when others in public spaces are not wearing one it feels pointless.
215	Restrictions of activities/ staying at home	Social media - seeing others breaking the rules	Friends attitudes	Happy to wear one however if others aren't I'd be more inclined not to wear one	I find it hard to social distance in shops as other tend to not e.g. standing in a queue
216	Floor markings in queues and shops	Work, socialising, using public bathrooms, public transport, at bus stops etc	To be honest it's very difficult unless youre outside in a public park etc. If theyre already in your close bubble, i dont think its necessary to distance, especially with the guidelines being reduced to 1 metre	Ive had to wear a facemask in work and it's fine once you get used to it. Ive forgotten to wash it a few times though. And it does get humid underneath which makes me get a dry throat.	A lot of people dont actually know what 1 metre is. No matter how many times havkng to tell customers to step back, they arent for listening especially after having a few drinks.
217	When others also distance	when others do not follow regulations	others following regulations	Im totally ok to wear a face mask, and feel safer going places with one on
218	markings in shops to show which direction to walk	other people not following the guidance		I will wear one if it is needed
219	Markers in shops/queues	Other people that don’t respect the distancing guidelines for example other customers in a shop	Seating areas with distanced seats	I don’t mind wearing a mask for short trips on public transport however wearing for a long time (eg 9 hour shift) in a grocery store is inconvenient but the right thing to do
220	Not liking the people I’m with	The fact that none of my friends or I have ever caught it despite not social distancing. Can be hard to appreciate its importance	Being told there was a punishment for not doing it, however I don’t want this to be the case	I feel completely neutral about wearing face masks and don’t see what all the fuss is about	No
221	When others are keeping a distance from me and wheneve myself or my housemated dont have to be in work.	Myself or flatmates having to go into work, where we will be seeing other friends that are on placement with us	If I dont have to share the house with them, or be in close proximity with them at work	I wear a facemask in public spaces
222	when i was in the ROI and was told I had to wear a face mask i was happy to were as when I am in the north of ireland and wearing a face mask is subjective i do not wear one. strict guidelines help me stick to the COVID guidelines	i find the guidelines lose and subjective which is why sometimes i follow them and sometimes i dont	stricter more precise guidelines	i feel ok at times about it. when i am with family i feel i wouldnt wear one but with some friends or work colleagues that i dont know if they are following guidelines then i wear one. regardless if they do not impact on oxygen levels they are still uncomfortable and not very breathable in my eyes. with new spikes in cases in different places it has made me more weary and has encouraged me to wea…	i find if someone else does it then i am more likely to do it. i was practicing socially distancing always when things were stricter but now things are over temptation has kicked in,, especially after being stuck in the house for so long
223	That there is markings on the floor in shops to show the distance and the one way system in Tescos	The fact that not everyone is doing it and when I'm at the shops there are people that just come straight up near my face in which I feel really uncomfortable	Honestly I feel like just wearing mask can help a lot	I believe wearing a mask is the better way than social distancing. However it only works when everyone is doing it and let's be honestly barely anyone is wearing any masks. If I'm the one wearing mask, I protect everyone around me from my germs but I'm not protected. In my opinion some people are selfish and have wrong knowledge about wearing masks. Mask CAN let you breathe, yes mask doesn't prot…	Honestly no one does it, no one here in Northern Ireland cares. They're focusing on the wrong thing, they think as long as no one dies, it's all okay, but what they don't know is coronavirus can give you permanent lung damage, there are literally more cases rising now, from 10 a week to now 40 a day??? And no one is seeing this. This frustrates me so much that I block all information of social di…
224	Not going out	Going out with friends eg lunch	Not sure	Feel quite claustrophobic wearing a mask; positive rates of transmission (etc) in countries where there is no enforcement on masks eg Denmark, Sweden	People can become very aggressive if there is any sort of breach; people turn on each other more
225	Thinking about my family and worrying about passing it onto them	When out shopping and people do not wear masks or keep a distance	Having an area where we can social distance outdoors and is sheltered	I don't like wearing a mask but will wear one to protect myself, family and others	N/A
226	Knowing that im doing the right thing.	When i see my friends meeting up and hanging out together and i feel like im.missing out.	I dont know	I dont mind wearing a facemask but i think i would find it embarrassing if i was the only one wearing one.
227	Social distancing helps me to avoid face to face contact with people	Avoid face to face interaction	Santizer	Facemask and shield are best	Hand gloves
228	Floor markings in shops, knowing that it’s the right thing to do from the news	Family members outside my household encouraging us to sit together (the almost ‘peer pressure’)	Stronger reinforcement of guidelines to prove that there’s still a pandemic going on	I’m strongly for it - facemasks NEED to be mandatory and there needs to be greater clarity for business owners over who is enforcing the fines	In shops people ignoring the social distancing markers in the queue. It feels very uncomfortable with them standing at your back. On many occasions I’ve politely asked for them to step back
229	Ads and posters	Other people not abiding by the guidance	N/A	I have been wearing a facemask and think it is a good idea	No
230	Designated marks and guides in public places.	Confusion around the recommended guidelines through the spread of misinformation on social media	If there was an easier guideline on the recommended distance or if facemasks were made manditory in public to remind people to keep their distance	I dont mind wearing a facemask at all and do so when i go shopping. In some situations it can be discouraging amwhen speaking as it can be hard to hear people at a distance or behind a plastic barrier.
231	Nothing helps me stick to it apart from when being told to.	Life in general, shopping, transport, meeting up with friends and family, sports, hobbies, everyday activities, etc.	Realistic guidelines from the government which actually reflect how COVID is transmitted.	I don’t mind wearing a face mask as I respect other people’s fears of the virus and vulnerabilities. However, I do not agree with being forced to wear a face mask by the government. I believe it is up to each individual when they think is the right times to wear it.	I think it is terrible how the government have handled social distancing, scaring people and giving false information about COVID, not properly understanding how it is transmitted and in turn scare mongering people into becoming prisoners in their own home afraid to leave, particularly the elderly fearing they will spend the rest of their life in prison if they left their house.
232	Knowing the guidelines and following them no matter who I am with	Other people I find that you can distance from other but it is other people who have became more relaxed and will come up behind you or reach over you in a shop	My friends and family are good about distancing from one another as we know the risks	I feel good about a mask. It can be uncomfortable at times but it is needed to try and help stop the transmission of Covid-19. One disadvantage of the mask is you have to plan where you are going as in you can’t just go to the shop when you don’t have a mask with you	Other people are not as willing to distance and not happy about it. There have been a few occasions when shopping during the peak of Covid-19 in NI other people were shouting and verbally abusing me as I was keeping my distance from others and holding up the queue behind me. This put me off shopping in big supermarkets
233	being able to talk to my friends through social media, meeting up with friends in quiet parks etc	seeing some of my friends breaking the guidelines repeatedly, having to say no to doing things that I know will not include social distancing	more open spaces to meet	fine it doesn't bother me at all
234	Knowing I am helping the bigger picture	When I work the public have no respect for me being a shop worker now. Yet have respect for other general public but not staff	To have better weather haha but is that possible for Northern Ireland	I wear one while I work my 9 hour shifts but I am the only one in my workplace to do so. I have high risk family and boyfriend so I do my best to protect them and doing all I can. The scientific research is there so everyone should wear one unless they have health issues. Then alternative is available	It upsets me when others won't keep their distance from us when we go out. Or in work it's the lack of respect they have for people. I had a woman breathing on my neck in a queue and I'd to ask her to keep her distance and just got glared at. It is unfair as a lot of people are nervous and others have no kindness to respect that.
235	Thinking of older people being more susceptible.	People ignore the regulations and guidance. So if someone passes close to me then it defeats the purpose of me doing it if very few are watching their distance around everyone.	Nothing - I / we know we should do it but we just don’t. We have to live. Disease is disease in the end of the day. Just as deadly if not less than cancer and the common flu. Mentality of cancer is more a threat so what’s the problem.	I wear fashionable masks on transport and shops because I don’t want to pay the penalty. But if ut wasnt mandatory, I wouldn’t bother unless I was ill. However, if I was to enter a hospital, nursing home etc. I would wear a mask.	Common public don’t mind their distance/wear masks, so me doing it wouldn’t make much difference. Friends and family don’t adhere to it either. One friend is wary of the general public but will sit in a crowded bar with me and drink with no mask on. This shows to me that whilst fear exists, we can’t be controlled by it. But also raises the question of if its so severe, why are people able to meet…
236	Fear of catching the dosease	Others who do not care about your need to socially distance	Cross party political/ advertising campaign encouraging covid-19 best practices	I fully support mandatory masking; I feel more confident in my ability to engage in society when wearing one.	I think my very strict approach to shielding is the result of having been shielding since March.
237	Shops having strict guidelines to follow	The urge of wanting to see friends and hang out when you’ve spent so long apart	Wearing face masks, having a suitable distance between everyone	I’m discouraged as I have asthma, so I find it hard to keep calm and not panic and control my breathing when wearing one. However I know it’s the right thing to do, so I still wear one when I’m in shops etc	Although there is the ones who do social distance and follow the correct guidelines. There are numerous others who’ve ignored near all of the guidelines
238	The idea that you're protecting yourself and others	The fact that you have to physically distance from people so emotionally close to you	If there were more threats of covid 19 in NI	I think it's a good idea and will obviously help. However the idea of an 8 hour shift with a face mask on isn't pleasant
239	Large open spaces to sit and chat	Most of my socialising often takes place in close quarters eg. A car, where distancing is more difficult	To make things easier I’ve restricted my contacts to a certain bubble of people I trust to be keeping safe. But otherwise distancing is hard to make easier in my social situations	If it keeps me and others safe then I don’t see an issue	Overall, it got to a point where I needed to physically be close to certain friends. I’m aware it’s selfish but I often find being close physically helps being close emotionally. Especially when I was away on a year abroad and have been “extreme-distanced” from most of my friends for months already
240	Marking on the floor of shops and signs around public places	Forgetting yourself and that things have now changed.		I feel it’s mandatory when in any public place, I feel safer when wearing one.
241	Sign everywhere	some places only allow online register to enter the shops which makes it more inconvenient when there's no internet.	sign all over the place.	I just wear it whatever.	tv/news/especially internet social media should put more information to aware people about social distancing.
242	Being in outdoor spaces	Shopping in supermarkets	Everyone had the same understanding about distancing	Encouraged if everyone in the enviorment was wearing a facemask
243	Measures in shops, if a friend or family member requests to distance from me.	Walking along streets and bad layout in shops.	Quieter, less busy areas	It reduces risk of transmission but is uncomfortable	My friends have been isolating as much as me so I feel our chance of catching from each other is low but I am more wary around strangers.
244	Thinking about family members who are more at risk	I miss hugging family members from outside my household		I hate how warm it makes my face and it streams up my glasses, but I am happy to wear one as it makes me feel safer
245	Tape on ground	Going out to dinner/ pubs/ cinema with friends or family	Meeting in large spaces, not consuming any alcohol, not going to pubs and restaurants etc	Fine because I know I have to protect other people	Staff in shops never social distanceso don’t set a good example
247	Lockdown	Peoople dont do it so I feel ridiculous	If it was law or enforcable like masks on transport	Fine
248	Signs in shops and stories on the news	My workplace is small and full of people walking around quickly	If others took the risk of Covid more seriously	More information on the usefulness of masks should be brought out in surveys and such and it should be normalised - people stare at you when you wear a mask	Initially it was difficult but now it’s a part of life
249	If everyone around me is also trying to distance	When I’m the only person trying to distance. And it goes against my natural instinct	No	Yeah I’ll wear one, I think the science is clear and I don’t understand why we didn’t do it sooner like other countries. They are hot but that’s not a big deal and I actually like the extra “privacy” when I’m public.	I don’t think so, I’ve just noticed people are distancing less and less for some reason. Maybe we just want it to be over so we act like it already is.
250	Only going out when absolutely necessary.	Other people who dont practice the distancing	Large seated areas where we could be together but far enough apart at the same time	Think it is for the best, it not just protects me but others around me.	Those who explicitly do not follow the guidlines are capable of doing severe damage to those who are most at risk. Would be an easier task if everyone was in it together
251	Signs/marks on the ground help me judge 2m better. Noticing that daily cases of covid are increasing in my council area.	When queuing in shops and other people don't stuck to 2m, but there's no where I can move to to keep the 2m	Nothing that I can think of	No problem at all wearing one anytime I am in public. Even if it only helps a bit its better than nothing.	Stress and anxiety levels have very munched increased for doing simple tasks like shopping. Start feeling very anxious when people around me don't observe the 2m distance, and when I notice people touching multiple items in shops but then not buying them.
252	Reinforcement from the place I’m at	Other people not following guidelines	More clear and coherent guidelines. Too many gaps and contradictions	Not bothered	In the gym I have to social distance with someone I live in the same household with but then we when leave I can be in a car together. Very contradictory and stupid
253	Markings on floor and spaced out tabkes and chairs at restaurants.	When seeing other measures not taken seriously like in restaurants/shops where the workers arent wearing masks or when places dont have hand sanatiser, its hard to enforce one rule when others are ignored	Markings, signs/reminders and staff that enforce it	I wear them when shopping, only feel discouraged when theres few others wearing them	It varies a lot between places and in places where its not actively enforced i would feel uneasy to be the one in the group to say we need to spread out
254		One way systems in shops making you walk past people you could otherwise avoid		I will only wear one if I am near people with a weak immune system or the elderly	Too many illogical rules given out to make people feel like something is being done.
255	Seeing others sticking to guidelines too	Other people. Long time	Continue with full lockdown until the virus doesn't exist like New Zealand did	Pointless. Wearing a mask doesn't stop me catching covid, unless it's a gas mask with activated carbon filter	I believe lockdown happened too late. If it took the PM to put the country into lockdown why Northern Ireland lifted restrictions at different time than England. This means surely Northern Ireland could have went into lockdown without the PM intervention. I feel really disappointed in this country
256	Mandatory rules regarding entering businesses, restuarants, etc..	I essentially cocoon 5 days of the week and have done very little over the past 5 months that when I do see my family and friends I feel somewhat starved of their company/ I miss them	I'd prefer to be allowed to be in close contact with a very small number of friends than be allowed to have psuedo-contact with more people	I am happy to wear a facemask in public , however when gathering socially in my (or a friend's) house , I tend not to wear one	I would like to do better , but I feel like it's a bit of a losing game / a bit hopeless
257	Visable markings in public areas (Shops, restaurants etc)	Others who do not feel the need to comply	To not see them and instead use online methods such as Zoom, Facetime and other means of video calling for communication	Its safe however its tedious, uncomfortable and if wearing glasses, they steam up every 5 minutes	Just stay indoors, anyone aged 16-25 would have other forms of communication such as Xbox, Phone, Computers. Staying inside unless its an emergency or you need to acquire essentials is key and everyone shouod be doing this.
258	Physically waiting and moving away from people when out in public in order to keep a safe distance, only meeting people outside my current safe social circle if we can distance safely, hanging out outside if I'm meeting people outside my household	People not making the effort to keep a safe distance from me which means I have to do all the work, particularly if the weather is good or it is the afternoon when a lot of people are out	More outdoor seating with overhead coverings for if the weather is bad, respect from other people in terms of them keeping a safe distance from me	I always wear a face mask when going somewhere indoors that isn't my own household, it's the one of the only things I can do to protect others and myself. I wear glasses which makes the experience more uncomfortable, but I have to in order to keep my family and loved ones safe. Nothing discourages me from wearing a facemask	It's extremely draining and upsetting to be making so much effort yourself, but then so many other people don't put any effort into being safe (e.g. distancing, facemasks, coughing etiquette). It makes me feel that this pandemic is never going to end, and that I'll be stuck worrying about my health, my family's health and my partner's health forever. I wish people weren't so selfish
259	Being around other people following the guidelines	When other people you don't know, don't keep their distance in public places	Im not sure	I wear a face mask, it doesn't bother me.
260	Screens at work & shops, masks, signs	Meeting up with friends	If workers in places you meet actually enforce the 2m rule & call it out	I'm fine with it especially with there being "trendy" washable ones available	It's a strain on mental health, you see people who during lockdown were out partying while you felt you must stay at home and protect your family members. You felt left out, but you also thought of them as somewhat selfish & careless. It was hard when people you love would be upset you didn't want to break the 2m rule at the height of the pandemic.
261	Volume of voices when people are speaking to me. I struggle to hear people when distancing so if they are louder then it's not as bad	Lack of space, especially in work. Also, people who don't follow simple rules.	Discipline or action taken for breaking guidelines.	I personally feel fine but I am afraid people will make excuses for not wearing them.	The younger members of society don't understand it and the older members of society aren't settings the example effectively which makes it harder.
262	markings in public places	confusing reports from government/workplaces/media	markings and clear guidance	I currently wear a face mask in shops and on transport. I think promoting facts about the masks' effectiveness would help others
263	Consistency of message ( masks in England but not in NI, very confusing)	Other people not understanding the rules and businesses not encouraging the rules	Good weather, indoor spaces with safe distancing, facemasks,	I wear one anytime I am publicly indoors. I feel very good about it. I think businesses need to set the example and politicians should mandate it.	People think it is gone, and I think this decreases distancing
264	Updates on the news regarding things returning to normal if people stick to guidelines	I have personally tried to avoid situations where it would be difficult to stick to COVID-19 guidelines. I personally do not think that what we are being asked to do is exceptionally difficult. I have offered to go shopping for elderly members of my family to save them from having to be put in this situation, which can be difficult when people around me are clearly not as concerned as I am about …	If masks were made compulsory rather than recommended. It is important to keep ourselves safe as well as those who can not keep themselves safe or find new things strange, such as people with respiratory issues or autism etc.	I personally do not mind wearing a facemask as I would never be out long enough for it to become uncomfortable. It looks strange, I'll admit, but it is keeping me and others safe. If we were encouraged by more shops or places of interest to wear a mask, then I think it would make people feel more comfortable if they know everyone else inside is doing it.	I have found a lot of people my age to be completely oblivious to what is going on and it infuriates me. Call me boring or prude, but I think it is ignorant of those who are continuing with their summer holidays abroad, or who are going out to places where they know it will be difficult to distance such as bars and clubs. I however do understand that people need socialisation to cope with day to …
265	Seeing distance stickers on shop floors and signs that say to wear face coverings in public.	When you’re out with friends, especially if you haven’t seen them in months and you get along better with them than with your own biological family.	I can’t really think of anything to be honest. I think meeting people outside your house and keeping distance is contradictory.	I don’t mind wearing a face mask at all, or washing hands / distancing in shops. But it’s unrealistic and quite frankly annoying to expect us to distance from our friends / family outside of our household. It’s just the government trying to control us. Initially I didn’t mind but the longer it’s gone on I just don’t care because not being able to see anyone is really depressing.
266	Common sense	People breaking rules	I don't know	I don't mind it like just wearing it too long is a problem	Nope
267	Public reminders	Other people who are not willing to follow social distancing guidance		Wearing a face mask helps me with my social anxiety and makes me feel safe and relaxed. Fashionable designs make wearing a face mask more fun and has encouraged me to wear a mask.	Social distancing has had a positive effect on my social anxiety as I would often feel panicked if strangers got too close in public. Also related to anxiety, face masks have made social interaction easier as I feel more secure and under less pressure whilst wearing a mask.
268	Limiting how much time I actually spend with people outside my household. The more time you spend with people it’s easy to become used to it and forget about distancing	The amount of people out and about. I’ve only really been to Tesco etc but between having to stand in the queues outside and the amount of people in store I’ve found it very difficult to effectively distance myself.	Limiting the amount of people you see at once. If there’s only 2/3 people together it’s much easier to keep space and keep each other in check. When numbers increase that becomes more difficult	I personally don’t like wearing a mask entirely for the fact I’m very claustrophobic but it doesn’t stop me from wearing one	Majority of people haven’t taken it seriously enough. Supermarkets in my opinion have been the worst places for it whereas pubs/ restaurants have been much more efficient in enforcing and maintaining social distancing measures
269	markings on the floor	small spaces & others not following distancing	clear instructions that it is mandatory	fine, already wear one shopping I think it should me made mandatory	na
270	Other people also following distancing rules	When parents invite there out of household friends over to drink, when shops are too full, when people form big groups while out and about	If one of their family is a high risk person	It can be itchy on the beard but I understand it both severely reduces both the likelihood of catching as well as actually transmitting COVID-19 and most important it makes other people feel more at ease around me	If other people don’t take it seriously, it’s very hard to convince them to follow the same distancing rules I do
271	Other people’s wishes	Desire for human contact; Changing messages, scattered dissemination of information	Hard rules would make it easier, but it’s difficult to enforce without being too harsh on noncompliance	Annoying but understandable, just make sure it’s communicated in an understanding manner
272	Masks	Shops	If everyone did it	It reminds people about Covid-19	No
273	The worry that I may be spreading germs to those more vulnerable than me	Missing physical connection. Hugs etc	Im not sure	Facemasks make me panic a little when wearing them and i don't like how communication is made harder as voices are muffled. But i know that there is a percentage they may help prevent the spread of the virus, so I will keep wearing one.	it is disheartening adhering to social distancing guidelines when others in my household do not
274	Knowing it's necessary	Routine of how we normally interact, older relatives not trying to distance, them being fed up with it	More outdoor spaces that could facilitate this	No issues
275	If friends do it	Hard to do the normal social things with social distancing	If everyone does it	It’s fine short term	It’s hard to follow when no one else does especially adults and the rules keep changing so who knows what we should do
276	Mask, 2m distance. Skeptical of people I don't know.	Some places you go too aren't as strict with the numbers they allow indoors.	If the government rules were stricter it would make it easier to social distance. It is more relaxed now so I don't worry about meeting friends etc	Happy to do so. Will do what I'm told.	In public places i.e. shops I take it seriously. In private spaces i.e. family/friends' homes I don't because I trust them. I play Gaelic football which started up again mid-June-ish and there was no way to maintain social distancing here. Matches started mid-July-ish, again it's all full rules there's no social distancing. I would say my experience has been very relaxed.
277	The thought of the restrictions being lifted so i can visit places i used to go with my friends	other people	nothing		previous question has no answer box. i feel fine about a mask.
278	staying at home	Going out at all as many do not respect the guidelines	Distancing being made mandatory and more strict	I'm happy enough wearing them	As someone with anxiety and OCD, distancing makes me feel happy and secure, I am not a fan of physical contact.
279		My job (care work) & the general public not following guidelines		I don't mind wearing a mask, although I find it confusing which masks are appropriate eg. One with 3 layers/a filter or what the requirements are for the mask to be effective	Mostly in shops/shopping centres there are still many people not keeping distance or wearing masks.
280	Going to shops at times which are not busy. By staying outdoors if meeting anyone outside my household.	Whenever others aren't following guidelines. Small corridors and spaces (which can sometimes be overcrowded).	Not sure. More open spaces.	I'm okay with it. If it stops me from potentially passing covid onto someone, I'll wear it. I want to do my bit to make it a safer place so we can get back to "normal". The only downside is that with a hearing impairment, it's harder to hear people as voices are muffled and I can't lip read. You do also feel like an idiot when you're the only one wearing one.	I've realised how many selfish and ignorant people there is that couldn't care less about other people's safety/lives.
281	The amount of people that have died from it and how easily it passes from person to person	When others don't respect social distancing when I am distancing myself from others	More clarification on the exact distance (2m vs 1m) would be beneficial	I do not know what other peoples circumstances are like at home (people shielding vulnerable people etc) so I wear it to protect myself and the people around me	It is hard at times especially around family when the natural reaction is to hug people but it is not possible in the given circumstances
282	Distance markers on shop floors		Better weather 🙈	I don’t mind wearing one at all
283	Thinking about the health of family	Other people not adhering to the rules	Reminding everyone of the rules	It wouldn’t bother me	No
284	Clearer views and instructions from the government as the people I know have varied knowledge of what’s the most up to date information.	It is difficult to socially distance in busy places like a supermarket because other people frequently walk close to me.	If the general consensus of the population was in agreement to keep a distance. I have noticed my friend groups be more inclined to not take distancing as seriously if we’re in a park where a lot of people are not socially distancing. I think there’s a hive effect with distancing and people are more likely to do what the people around them are doing. Large groups of people who are not distancing …	I agree that face masks should be worn in public spaces.	Being in the 16-25 age bracket I don’t feel as though lockdown and distancing has affected myself and my friend group as much as it has done to older members of society as we have grown up with a social media culture engrained into our everyday lives. We have kept in touch via social media platforms and although it isn’t the same as meeting in person, we have probably communicated more during loc…
285	Worry of catching it	Other people in shops and bars		Not a fan of it but I know it might help others	It was very lonely
286	Lots of open space in shops and signs on the ground when queuing	I think that whilst shops have implicated safety measures, the customers aren’t always adhering to the rules and will brush past you instead of keeping a distance	Open space	Lots of people still aren’t wearing masks, which is probably discouraging others from wearing them because they’ll be the “odd one out”. Another discouragement would be if someone feels claustrophobic whilst wearing a mask. Perhaps offering face shields as an alternative for those who feel claustrophobic. Also, discourage the use of disposable face masks as you’ll only have to keep buying more, w…	There are people who seem to think that wearing a face mask means that they no longer need to social distance and I believe that the public should be further educated on this topic
287	Staying at home as much as possible and always using sanitizer and masks	Busy traffic in Grocery shops or public transport/ large number of people in confined spaces	Meet up out doors in wide spaces where we don’t have to be close together. I.e walks or hikes	Wearing a mask is important as it will reduce the risk of me spreading COVID if I was a carrier with no symptoms	It’s annoying to watch others not take it seriously but hopefully it will get better
288	Knowing I am on the high risk list, knowing I have at-risk relatives, knowing I have a COVID-positive relative, reminder dots/lines on the floor	Other people being idiots, being a very people-person who is naturally "touchy-feely", going out in public with young children who dont grasp the concept	If everyone did their part and it wasnt a struggle to convince anyone	Good knowing it makes a difference, good knowing I can do at least some small thing in the midst of a giant mess of uncontrollable chaos, can be difficult when communicating with young children and the elderly who rely heavily on visual cues to understand
289	if public adhered to guidelines	others not adhering		Dont mind if it makes others feel safe, however I've seen so many people consistently touch face more frequently now and also people wearing below nose.	elderly don't understand, will come closer to you regardless as they speak low when talking and want you to hear. Also pull mask down to speak as they believe no one can hear them,
290	Common sense	People who refuse to follow scientific advice, aka covidiots	It's already pretty easy. Just stay 2m apart	It's a must during a global pandemic
291	staying home, not going out	shopping	i'm not sure	i think it would make me feel more anxious, i prefer not to have one as wearing one make me feel anxious, like i should be really panicking about contracting Covid19	i distance from my friends who are particularly anxious, some take it more serious than others, i would visit my friend who was shielding and always made sure to keep extra distance at those times. but in this case she was really mindful of keeping distance too
292	Work policies, shielding for family of friends	Small Indoor spaces such as shopping aisles	Reduce meetups and get togethers	Agree with wearing one where necessary
293	Think of my grandparents	Going out with friends	More activities	I don’t mind wearing one but when it warm there hard to breath through	Nope
294	When other people do it with me	Too many confusing markers on the floor	If they tried to distance from me like I try to distance from them	I think everyone should wear one but I feel uncomfortable wearing one if no one else is	I don't think people are doing it
295	Remembering how important it is to keep others safe. I would not like to be responsible for making someone else ill or worse.	Other people failing to maintain distance. Getting closer than recommended and then I have to move or ask them to move. Other people do not always take it seriously.	Agreeing in advance to keep distance. Everyone having a clear understanding on the importance of distancing.	I see it as a necessary safety measure for going in places where distancing could be an issue. I do not like wearing them in terms of discomfort. But I am willing to so in the interest of safety.	I feel that since lockdown has eased, so also has peoples standards on distancing. I also feel that the governments reminder measurements are less frequent. Young people also have a tendency not to follow distancing guidelines, walking around in large groups. Also, other people do not always understand if you want to distance and they do not see the importance of doing so.
296	Enforcement (shop assistants), mature friends, fear of catching COVID-19	Alcohol (intoxication), social queues (handshakes, hugs, greetings), enclosed spaces (friends' houses)	Outdoor seating at restaurants/bars, more gazebos for rain sheltering, taking a hike to the Mournes or hillwalking	I feel fine. The surgical masks look silly, but I would rather look silly than die on a ventilator. Maybe someone should tell the Freedom to Breathe Agency in the US that!	If I am drinking alcohol, social distancing seems to go out the window. The hardest part are responding to social queues. If someone offers a handshake it is often difficult to refuse. I have used the elbow bump but the older generations look at you puzzled. One of my friends is a tin-foil hat wearing 5G spook. They outright refuse to believe COVID-19 is real. On numerous occasions they have hugg…
297	If others are adhering to guidelines. If someone is monitoring the situation eg supermarket workers monitoring aisles etc	Friends not adhering to guidelines. Small spaces. Crowded spaces.	Marked out zones,outside meetings	I feel embarrassed and awkward. It also feels like a hassle but I know it is safer to use them than not to. If everyone wears one/it's mandatory that would make it easier, if mask wearing was monitored this would encourage me. I would be discouraged if they were expensive or if others didn't wear them and laughed at those who did.	It's hard to do because my friends don't want to, but my family understand.
298	Remembering that whether its a friend or a stranger, outside of being around me, they may have been in contact with dozens or more people within the last two weeks and could be asymptomatic	When others do not take it seriously in shops- i work in retail and people without masks routinely approach me as normal, very close to ask me things. With friends who I know were furloughed and havent really been leaving their house also makes it difficult to distance from them because we both feel the risk is low (when i was furloughed also)	Knowing how many people they and their household have been in contact with would probably make me worry and think about distancing more	I am happy to wear one, i dont see any problems and i would feel more encouraged if else was onboard also and it wasnt a political thing (like in America)	Just because businesses have "measures in place" doesnt mean it's being followed or enforced. I came back to work on the promise that everything was safe and socially distanced, when in actual fact no one seems to care as long as the workplace on the surface has met some requirements by puttint them in place it is deemed "safe".
299	Video calling my family and playing ganes on steam. I also bulk buy.	The desigb of the mask needs to be less suffocating.	Improve the mask	Its a bid fidly to wear a mask	I was told to practice shielding because i suffer from MS. What is the chance of myself being under shielding again?
300	Markers in queues e.g. in shops	Meeting up with friends for food or drinks		I’ll only wear it if it is enforced
301	Big open spaces	Sharing cars		I am happy to wear one to protect others
302	Markings on the floor and other visual reminders	Seeing other people out not social distancing and having fun and feeling left out. It makes you feel lonely and makes you miss your family more particularly when others aren’t sticking to the rules.	If it was easier to go for a meal or coffee with someone outside of your household. It’s hard to do anything when you are required to stay 2 metres from them	I think facemasks are really important and a vital tool in stopping the virus from getting worse again if everyone could buy into it.	There are a lot of people who don’t respect it in shops in particular and it makes it difficult and uncomfortable shopping especially if they don’t have a mask on either
303	Markers on floors in shops etc and staff at entrance points	Other people, weather (specifically with outdoor queueing), unreliable government information and guidline	Strict government facts which reiterate the importance of protecting one another	I would do it if it makes other people feel safe. I think facemasks should have been mandatory from the beginning if they were to be of any benefit	No
304	It being enforced in shops etc	When members of staff or other people aren’t enforcing it or adhere it to them.	Accurate testing/positive testing results being published. Just because more people are being tested would indicate more people are carrying the COVID-19 antibody or virus, rather than a large number which is counted together and not a true reflection of active cases being treated	I think it’s ridiculous considering the height of the virus was 4 months ago. We are not in a second wave because we never overcame the first. Also it is ridiculous that staff in shops etc, who come into contact with 100s to 1000s of customers a day, aren’t required to wear one, but me and an individual who hasn’t interacted with others outside my household must?	I will absolutely not take part in any track and trace efforts/apps or the likes. If any vaccine is found, I’d reject it too.
305	Seeing the numbers of deaths and new cases lower on the news, when my friends text or video call be so I feel less alone, getting takeaways on a friday(feels normal)	I live in a rural area, and I was the loneliest I have ever been during lockdown. I was almost desperate to get back to Belfast to see my friends and boyfriend, who I hadnt seen is four months.	Perspex glass divisions in indoor spaces, areas marked with tape outside, maybe a technological reminder that youre standing too close to someone? Like an app	Makes it quite difficult to breathe, can make you nauseous on public transport, but you feel implicitly safer, like you're in a personal bubble	I am quite an anxious and a self critical person, and on occasion I emailed samaritans as I started to doubt my friendships with others (As restrictions, lifted I saw people on social media meeting up without me, which knocked my self confidence and upset me deeply) I thought I was quite introverted before all this, now I love nothing more than being around people and taking part in activities. I…
306	Markings and spaced out shops	Cramped shops, others not keeping distance	Reminders on radio in car	I like it and think it should be a permanent fixture	When I worked in retail, customers would not distance themselves and as a retail worker you feel powerless as you cannot force them to follow the rules
307	Being around strangers, being outside	My family, friends, partner. Also, the fact i am sick of hearing the social distancing radio adverts constantly like propaganda. For me, the more i hear it, the less i listen.	The knowledge that no flights from outside of this island are landing here. I feel that the more people who travel here and who don't self isolate, the quicker our progress of virus control will be undone.	I have no problems at all wearing a face mask. If it means this pandemic ends sooner, i will wear it.	Those of us with elderly family members... It feels wrong to be kept apart, knowing they don't have long left. I recently graduated and have experienced muxh success with which i wanted to celebrate with such elderly family members, and other relatives - but i cannot. A big part of expressing my thanks to my family is through hugging. It is really hurtful to refrain from this. So overall my exper…
308	Facemasks	Lifted restrictions. Everyone seems back to normal	Wearing face masks	Think they are a good reminder in staying apart
310	Stickers on floors visualising distance	Other people not distancing especially in queues	Outdoor spaces being open and available - safer and easier to keep a distance in an open space	It’s uncomfortable and can irritate my skin condition but it’s necessary for myself and those around me so it outweighs the bad. Mask did make my travel sickness worse on public transport but I think it was just as much the discomfort of the new feeling of something covering my face, just something to get used to	I’d like distancing in shops to stay - I love not having people standing on top of me breathing down my neck in queues and kids not being allowed to run riot in shops.
311	Distancing Enforcements in shops and public areas	Restricted areas (small shops, restaurants etc)	If we could meet somewhere open with few people	Facemasks are necessary. In public places where wearing one is enforced I feel safer.	Some Restaurants Have been lacking in distancing which makes me uneasy. I feel safer on places where distancing is enforced
312	wearing facemasks, and the lines outside of shops make me question whether or not to go in	places removing the one way system because its difficult to stay distanced, other ignorant people who dont take into consideration of social distancing (you cant really tell them to get out of your space). Bars and pubs opening are making it harder on a night out because friends are hugging each other and coming up to speak to me which is so difficult to remain a distance especially when they are…	i dont really know?	i dont mind i wear them usually as part of my placements so ive gotten pretty used to wearing them.	no
313	Knowing that if I don’t stick to the guidelines I am putting both myself, my family and even the wider public at risk	People disrespecting the guidelines in public		I am comfortable with wearing a face mask and think that they should be mandatory. In my local town very few people wear face masks in shops etc which is concerning; when you wear a mask people stare at you and sometimes laugh!	I believe there has been a total lack of respect of distancing guidelines. People would walk over the top of you and stand close behind you on queues despite clear markings on the ground.
315	Definitely the Advertisements on tv about Covid 19.	People walking towards you and they dont move when they see you coming.	If there were invisible Social distancing signs up and round the community.	I feel alright about wearing a face Mask. I just dont like people starring or looking at me when im out and about.	I really think people should distance more especially when they are out walking and in public places.
316	My partner, who lives in a different household, was shielding due to his autoimmune disease. He is currently the only person outside my household that I am meeting indoors. I have reduced contact with my family and friends, even outdoors, so as to minimise the risk of catching and passing covid to my partner. Wanting to protect those most vulnerable helps motivate me to maintain social distancing…		I find it simple to follow already, however it might be difficult to social distance in places such as busy parks. If that is the case, we usually leave and go elsewhere.	I strongly agree people should be wearing face masks, even outdoors. For me, preventing the spread of the virus is encouraging enough make me want to wear a mask.	Distancing regulations in shops are very poor. I have only been in one shop since March, however the experience made me feel very uncomfortable. None of the staff were wearing PPE and customers were ignoring social distancing and the one-way shop layout put in place. Stricter management of regulations in shops to ensure distancing would make me feel more comfortable and would help protect any vul…
317	Shop and Venues and Public Services enforcing the guidelines plus my own want to distance myself from others while out e.g. standing in a queue	Family and friends presenting as non symptomatic	Nothing. To be honest I have no ideas on how it could be made easier.	Personally I believe face masks are more effective than social distancing to prevent covid 19 and scientific research can back this. I believe the country should have enforced mandatory wearing of face masks in shops etc. first instead of social distancing as they are more effective. I believe what discourages people wearing a face mask is people not seeing others do it or enough people wearing t…
318	clear singage , and others following guidelines ( definitly at times a 'crowd mentality')	When I meet friends outdoors who I know have also isolated inside , I have not kept distance.	Always try to meet outdoors	Always wear in public , sometimes uncomfortable with glasses but that is a small inconveniance.	At the start I was aprehnesive about spreading it as yound people were often labelled silent carriers. Feel alot of people have become to lax on their views of covid when essesitally the situation has'nt stablised.
319	Think about why/who I’m protecting by distancing; my parents that I live with.	I’m naturally an outgoing person that always hugs friends when I meet them. Just changing and remembering the behaviour change is key.	Sheltered areas	Always been completely comfortable wearing them. I think the ‘social norm’ was preventing most people from wanting to wear one but now that is changing with regulations and people are now accepting wearing one.
320	News articles mostly BBC news. If I hear there is a cluster in area I change behaviour accordingly.	My mother is under a lot of pressure in life and on antidepressants . She'd rather see her children and risk getting virus rather than suffer the unhappiness of being lonely.	Socially distant boxes drawn on the ground	No problem wearing. Was tough because glasses steamed up. Fairly liquid works to stop this on lens which now means no issue.	Everybody I know in this age group has a bubble of people that they meet without distancing.
321	when there are strict rules in shops/ businesses that easily instruct you what to do before entering. However I only actually do it if there is a member of staff at the door reminding everyone to use the soap dispenser.	It is difficult being around friends in your home or car and trying to maintain distancing. Pubs and restaurants it’s very hard to socially distance compared to shops and transport, as these have more clear, strict rules.	Stricter measures in pubs, restaurants and public places.	I support the idea however it does flare up my asthma and my asthma is not as bad as others, so it may actually be dangerous for some individuals to wear masks if they have asthma	Yes I think it is pointless to wear a mask during driving lessons, hair salons, beauticians, shops, etc, when pubs and restaurants are mask free.
322	Being aware that not social distancing puts the health of my family members at risk.	The pandemic being a new, unfamiliar situation in strange circumstances, causing it to feel unnatural to have to stay away from my friends etc., as I am used to closer contact with them - hugs, etc.	Nothing I can think of. My awareness of the importance of social distancing and the implications of not doing it is motivation enough for me to keep distance most of the time.	I have no problem at all with wearing a facemask. I trust in the epidemiological research that suggests facemask lessen the risk of transmission, that they protect others from contracting Covid-19. The knowledge that face masks reduce transmission, thus less lives lost, is my main encouragement to wear a facemask.	At times I have had discussions with people about social distancing, with them telling me that they don't believe in social distancing, that masks are useless, that Covid-19 is being blown out of proportion, that there is scaremongering, etc. This has been challenging as I do not share the same opinion.
323	Seeing other people following rules, seeing people following rules on social media	Being around friends that don't follow rules, being in shops where people are not following rules	Seeing fewer people (just one) at a time, avoiding friends that don't distance	I wear it all the time when out, I wish others would wear them more often	My family live in a place with stricter masking and distancing rules than Ireland, so talking to them and seeing media from that country help me be extra vigilent
324	Not being allowed to see and elderly grandparent as they are still locked in a nursing home, so I think if people would stick to the guidelines then it would hopefully keep COVID more under control to allow families get into visit again.	Other people not sticking to it and In areas where there is no space and no restriction of the amount of people being allowed in.	If everyone done it. I don’t see any problem with distancing, yes it’s strange and at time’s difficult with family but if you are able to see friends and family that’s the main thing, it’s only 2m.	Everyone wearing them. At the start I felt too self conscious to wear it but now that it is compulsory I feel a lot safer. I don’t like wearing it but if it helps stop the spread it is worth it, and if people have had to wear them for hours in work, for months then it’s too bad people cant wear them to go to the shop.	I think most people seem to have forgot about it now that things have opened up more.
325	Knowing that I am doing the right thing and having vulnerable family members	Wanting to hug family and friends and interact with them as I normally would	Nothing	Happy to wear it where required and where it makes me feel safer to wear one
326	Restrictions on everybody, clear and visible instructions	People not taking it seriously	Cooperation	Availability in shops and cost	People are idiots
327	Floor markings in enclosed areas, such as shops	When a lot of people are queueing outside a takeaway and meeting up with one friend	Keep distance in a large, spatial area, such as a park or sitting opposite each other in a restaurant/cafe	Difficult to wear when it is warm. Small, enclosed spaces with lots of people encourage me to wear one
328	I don't have anything in particular to help me. I just follow the recommendation.	That other family members sometimes can't keep distancing from me, because they are lonely.		I don't like if a mask is uncomfortable. Particularly the reusable ones, with strong elastic around the ears. If it's comfortable I don't have any problems and i can even forget i wear it.
329	Access to streaming services as to stay entertained	Lack of effort on employers - business owners are more concerned about income than public safety	Masks required by law	Working retail and caring for an at risk loved one has taught me how important masks are. I want them to be lawfully required.	It is genuinely impossible in the workplace, especially retail. On a shift I am expected to work as a part of a team and stack shelves, this is impossible to do at a distance from staff and customers
330	I always remember to keep 2 meters apart and to follow the one way system applied in shops, bars, supermarkets etc.	it's hard to remember guidelines when i'm out partying and drinking with friends and family	think its easy enough, guidelines shouldnt be hard to follow	I feel like everyone including me should/will be wearing a facemask, this ensuring my safety and the safety of others.	N/A
331	Posters, signage	Small rooms	Large rooms	I wear a mask when I’m out. I’m encouraged to wear it as it is not a hinderance and sometimes easier than maintaining a distance
332	Protecting people around me who are high risk	That it is against our nature and culture to avoid each other and stay away, it feels rude	Good weather so it can be outdoor	I wear one in work in the hospital and i dont like it, its harsh on my skin	Its made peooke act strange as it is not natural
333	People telling me, tv ads,seeing others do it.	Loneliness, wanting to be close to someone.	Markings on the floor.	I hate it due to the heat, the inability yo breathe and the fact i wear glassses but i understand why it must be done to help others.	I felt very touch straved and lonely as if I was missing out.
334	Guidelines from the government, and my one of my siblings is a bio-medical scientist. Hence, she tells my entire family and I about the things that could happen to us if we don’t follow the guidelines and contract COVID-19.	Carpooling with friends to drive somewhere, like IKEA for example, or meeting up in someone’s house	Slowly easing down lockdown and introducing stricter measures in place. The moment it was announced that lockdown would be easing up, Many people immediately saw this as “lockdown is over.”	I strongly agree with wearing one when I’m in close quarters in public but not out in the open, like a park for example.	It’s hard to talk when using a face mask
335	I know from following the work from the London School of Health and Tropical Medicine that social distancing and the wearing of face masks is extremely important. I do believe that COVID-19 is an extremely contagious virus that will cause the deaths of hundreds of thousands more when the second wave comes this autumn. Dr Dena Grayson's social media platform has kept me informed and educated since…	For me, I did not leave the house for 12 weeks. Not even to go to the shops. During this time I watched other people on social media breaking lockdown restrictions and meeting their family and friends. This was very hard for me as I didn't see my family for 12 weeks. When I did see them I wanted to hug and hold my family close to me. When meeting with friends, I have only met with them outdoors. …	Nothing. Politicians in the Executive and across the water have broken these guidelines. I will continue to keep my distance from friends but I will not distance myself from my family (unless there is another lockdown).	I am a huge advocate of the wearing of face masks. I am well informed by real viral pandemic experts such as Dr Dena Grayson and LSHTM's infectious disease outbreak analyst Adam Kucharski on the benefits of wearing a mask. I have worn one before they were mandatory and I will continue to wear one.	I have made a massive effort to practice social distancing. The general public just aren't capable of it in my opinion. Many don't even believe in this virus and think its a hoax. When my experience is that the public are not social distancing, it is much harder to social distance from friends. In indoor environments people have gotten too close. They now have the opinion that because they are we…
337	My grandparents and keeping them safe, going to the shops i wear mask and quing, social norms	stupid people coming too close to you in ques and shops	If they were unwell	Im happy to wear a mask, if that the norm and what is wanted
338	Markings, signs, being asked to wear a mask	Background noise (can’t hear easily), lack of info on current guidelines, seeing others disobey the rules	If less people thought “oh you’re being so Strict about it all”	I am completely in support of face masks and will wear them wherever requested	I want to social distance more but government guidance is very confusing, as I a was social distancing as much as possible in the beginning and friends would say “that’s not necessary, the government reduced the minimum distance to....” but really we should be trying to distance a but more than the absolute minimum to be safe. This pressure from friends who don’t distance from you can make it har…
339	Thinking of friends and family that need protecting	Missing my family		I dont mind wearing a facemask at all
340	Accountability of being seen by others	Consistency - boundaries are pushed with reocurring visits	Not sure	Dont mind it.	Have seen social media posts of groups people not social distancing indoors which makes me annoyed
341	social distancing in shops	lack of social distancing in clothing shops	more outside areas	i don't mind
342	poster and warnings	playing sport	n/a	1	^ it doesnt bother me to wear a facemask. its impossible when playing contact sport and ruins the cocept of social distancing
343	Signs reminding me, signs on ground for queues, when other people stick to the guidelines, not being rushed	Time constraints, alcohol consumption, when friends/people around you don't care	More consideration or deliberate movements before moving within close corners	I am happy to wear masks. Some clarity on the evidence behind wearing fabric masks would be helpful;	It is frustrating when you see other people not adhering to it. Especially on Instagram/ social media.
344		Allowing a bubble of people to chat to means I don’t use social distancing	Layout to accommodate it	It should have been a mandatory process since COVID started. Everyone should wear one
345	Other people with the same mindset	Shops, people don't care about social distancing or wearing masks	If everyone did it	I am fine with wearing a facemask knowing that it makes me and others feel safer	I have been bubbling with one person but living in a 5 person household we all have our own "bubbles" which kind of defeats the purpose.
346	Social distance markings in shops	other people seem to disregard the markings	nice weather, comfortable outdoor places such as cafes	I don't mind wearing a facemask as I know it can reduce infection risk	The government have been too laid back on guidelines therefore people have now become complacent
347	if other people follow the advice and guidance given by government	When other people are not following the advice, masks are uncomfortable to wear for a long periods of time, bot being able to communicate well with a mask on	markers	I think that they are extremely uncomfortable to wear for long periods and can make it harder to breathe.
348	Signage	Limited space in shops/bars	Unsure	I don't mind and think there is no harm to come from them over positives.	My mental health took a dip at the beginning of lockdown, but I've found it easier since lockdown began to end.
349	The knowledge that it is the right thing to do to keep people safe.	Being with friends or family and taking part in a sport.		Of course it is not ideal, but they help keep people safe, so I feel all of us should wear a mask when necessary.
350	Good internet connection	Difficulty judging two metres, pubs/similar places almost insisting on the breaking of it!	Pubs/bars not just trying to cram in.	Uncomfortable/inconveniencing at times when on for hours on end, otherwise grand	Otherwise fine
351	If everyone does it together.	If some people don't do it and come too close.	If everyone did it.	If everyone wears one then it reduces the risk for EVERYONE.	Not enough people are distancing / wearning masks. Hopefully from Monday when it becomes Mandatory.
352	Constant reminders to keep 2m distance	Habits - i.e being able to freely hug family members before, reaching for something in a shop where someone is also looking at the same item	Nothing	A bit indifferent - more instruction for the use of them, a lot of people seem to be unsure of how to actually wear them. No point wearing them if you are going to constantly touch it whilst wearing it or pulling it down to speak to someone then repositioning it.	I find people often forget themselves (myself included) and become a little it complacent with keeping a distance, it's a new normal everyone has to adjust to, old habits die hard.
